# Supplementary material for: Early Castration in Horses Does Not Impact Osteoarticular Metabolism
Source: Int J Mol Sci. 2023 Nov 26;24(23):16778. doi: 10.3390/ijms242316778 (PMC10706761; doi:10.3390/ijms242316778)
Supplement: Supplementary file 1 [file ijms-24-16778-s001.zip]

Archive with 1 entries (1 files):
- ijms-2661823-supplementary.pdf
